# Supplementary material for: The novel outer membrane protein from OprD/Occ family is associated with hypervirulence of carbapenem resistant Acinetobacter baumannii ST2/KL22
Source: Virulence. 2020 Dec 29;12(1):1–11. doi: 10.1080/21505594.2020.1856560 (PMC7781578; doi:10.1080/21505594.2020.1856560)
Supplement: Supplemental Material [file KVIR_A_1856560_SM8315.zip]

Archive with 2 entries (2 files):
- Revised FigureS1.eps
- Revised FigureS2.eps
